# Supplementary material for: Evaluation of optical coherence tomography angiography metrics in children and adolescents with type 1 diabetes: 4-year longitudinal study
Source: Acta Diabetol. 2024 May 3;61(10):1211–23. doi: 10.1007/s00592-024-02291-4 (PMC11486794; doi:10.1007/s00592-024-02291-4)
Supplement: Supplementary file 1 — Supplementary file1 (XLSX 52 KB) [file 592_2024_2291_MOESM1_ESM.xlsx]

## Sheet: index
Index for supplementary tables:
S1	Correlation of OCTA metrics to systemic parameters
S2	Association of OCTA metrcis to DR
S3	Relationship of OCTA metrics and time-to-DR occurrence
S4	LASSO regression

## Sheet: table S1
Table S1. Participant characteristics of the validation cohort
	DR-group (n=11)		DM-group (n=53)
	mean	standard deviation	mean	standard deviation	P-value	method
sex (male:female)	5:6		21: 32		0.746	Fisher's exact test
age	12.4545	3.17376	13.6981	3.75492	0.23806	Mann Whitney test
height	146.636	9.44746	153.462	15.6899	0.0603425	Mann Whitney test
weight	42.0545	10.6905	48.1717	14.2552	0.162329	Mann Whitney test
BMI	19.3998	3.24541	19.8355	2.78695	0.721856	Mann Whitney test
duration	5.90909	3.17662	5.43396	3.55457	0.646946	Mann Whitney test
SBP	110.909	13.6708	117.264	11.0578	0.187596	Mann Whitney test
DBP	66.5455	7.5414	69.2453	8.34797	0.269087	Mann Whitney test
AL	23.7364	1.04469	24.2472	1.32267	0.0961294	Mann Whitney test
SE	-1.97727	2.8971	-2.16179	2.22237	0.748638	Mann Whitney test
VA	0.336364	0.310718	0.324528	0.308162	0.935513	Mann Whitney test
BCVA	0	0	-0.00754717	0.0474303	0.573324	Mann Whitney test
IOP	15.3636	2.29228	15.5811	3.14411	0.885439	Mann Whitney test
HbA1c	7.34545	1.28558	7.33774	1.18569	0.879587	Mann Whitney test
VADt_SCP	0.550791	0.0186416	0.577841	0.0385701	0.00683352	Mann Whitney test
VADt_FR	0.554325	0.0214088	0.583642	0.0391235	0.0109373	Mann Whitney test
VSDt_DCP	0.129516	0.00591501	0.1363	0.00966328	0.015515	Mann Whitney test
VSDi_DCP	0.135043	0.00452497	0.140303	0.00887389	0.0227404	Mann Whitney test
VSDt_SCP	0.142306	0.00376968	0.148457	0.0106246	0.0249498	Mann Whitney test
VADt_DCP	0.461077	0.0346959	0.490008	0.0427256	0.0286119	Mann Whitney test
VSDt_FR	0.144448	0.00407453	0.151405	0.0107306	0.0342078	Mann Whitney test
VADi_DCP	0.500681	0.0209141	0.518263	0.0353878	0.0424952	Mann Whitney test
VSDn_FR	0.14554	0.00753072	0.15139	0.00964077	0.0462562	Mann Whitney test
VADi_SCP	0.608038	0.0258684	0.627461	0.0371223	0.0482395	Mann Whitney test

## Sheet: table S2
Table S2. Linear regression model
outcome	parameter	coefficient	SE	p-value	adjusted rsq		outcome	parameter	coefficient	SE	p-value	adjusted rsq
parafoveal VAD of FR	duration of diabetes	-0.004386	0.000867	<0.001	0.126		peripapillary VAD of FR	sex	-0.01042	0.01378	0.45	0
	BMI	-0.005	0.000849	<0.001	0.176			age	-0.00512	0.000869	<0.001	0
	HbA1c	-0.00201	0.0021	0.34	0			BMI	-0.0044	0.00144	0.002	0
	sex	-0.01058	0.01404	0.45	0			duration of diabetes	-0.00536	0.00104	<0.001	0.133
	age	-0.004295	0.000862	<0.001	0.0206			HbA1c	-0.00131	0.00224	0.56	0
parafoveal VAD temporal quadrant of FR (corrected)	age	-0.00387	0.00124	0.0017	0.0098		peripapillary VAD temporal quadrant of FR	sex	0.00133	0.01562	0.93	0
	BMI	-0.00547	0.00142	<0.001	0.103			age	-0.00579	0.00133	<0.001	0
	duration of diabetes	-0.00513	0.00118	<0.001	0.0855			BMI	-0.0056	0.00215	0.009	0
	sex	-0.00785	0.01629	0.63	0			duration of diabetes	-0.006	0.00126	<0.001	0.031
	HbA1c	-2.36e-05	0.00217	0.99	0			HbA1c	0.000641	0.002335	0.78	0
parafoveal VAD superior quadrant of FR (corrected)	sex	-0.00252	0.0148	0.86	0		peripapillary VAD superior quadrant of FR	sex	-0.01217	0.01333	0.36	0
	age	-0.00382	0.00108	<0.001	0.0816			age	-0.00301	0.00104	0.0037	0
	BMI	-0.00461	0.000818	<0.001	0.131			BMI	-0.00315	0.00142	0.027	0
	duration of diabetes	-0.004	0.00101	<0.001	0.083			duration of diabetes	-0.00422	0.00125	<0.001	0.051
	HbA1c	-0.00484	0.00366	0.6	0.0474			HbA1c	0.00156	0.00192	0.42	0
parafoveal VAD inferior quadrant of FR	sex	-0.00953	0.01725	0.58	0		peripapillary VAD nasal quadrant of FR	sex	-0.01857	0.01421	0.19	0.0281
	age	-0.00416	0.00107	<0.001	0.0796			age	-0.00719	0.0012	<0.001	0
	BMI	-0.005103	0.000868	<0.001	0.142			BMI	-0.00392	0.00171	0.022	0
	duration of diabetes	-0.00436	0.0011	<0.001	0.11			duration of diabetes	-0.00743	0.00161	<0.001	0.167
	HbA1c	-0.00132	0.00179	0.46	0.00149			HbA1c	-0.00181	0.00359	0.61	0
parafoveal VSD of FR (corrected)	age	-0.001084	0.000197	<0.001	0.0612		peripapillary VAD inferior quadrant of FR	sex	-0.00989	0.01542	0.52	0
	BMI	-0.001208	0.000223	<0.001	0.183			age	-0.00452	0.00119	<0.001	0
	duration of diabetes	-0.001097	0.000201	<0.001	0.14			BMI	-0.0048	0.00181	0.008	0.018
	HbA1c	-0.000142	0.000453	0.75	0			duration of diabetes	-0.00541	0.00138	<0.001	0.0651
	sex	-0.00251	0.00332	0.45	0			HbA1c	-0.00157	0.00271	0.56	0
parafoveal VSD temporal quadrant of FR (corrected)	sex	-0.000775	0.003997	0.85	0		peripapillary VSD of FR	sex	-0.00206	0.00315	0.51	0
	age	-0.001149	0.000283	<0.001	0.054			age	-0.001058	0.000165	<0.001	0
	BMI	-0.001491	0.000333	<0.001	0.144			BMI	-0.000977	0.00031	0.0017	0
	duration of diabetes	-0.001374	0.000261	<0.001	0.12			duration of diabetes	-0.001153	0.000222	<0.001	0.133
	HbA1c	-0.0003	0.000541	0.58	0.000389			HbA1c	-0.000198	0.00054	0.71	0
parafoveal VSD superior quadrant of FR (corrected)	sex	-0.000658	0.003754	0.86	0		peripapillary VSD temporal quadrant of FR	sex	-5.67e-05	0.00328	0.99	0
	age	-0.00099	0.000252	<0.001	0.106			age	-0.001299	0.000248	<0.001	0
	BMI	-0.001176	0.000231	<0.001	0.142			BMI	-0.001174	0.000415	0.0047	0
	duration of diabetes	-0.000997	0.00023	<0.001	0.0951			duration of diabetes	-0.00135	0.000253	<0.001	0.0383
	HbA1c	-0.000738	0.000712	0.3	0.0274			HbA1c	5.18e-05	0.00052	0.92	0
parafoveal VSD nasal quadrant of FR (corrected)	sex	-0.00111	0.00385	0.77	0		peripapillary VSD superior quadrant of FR	sex	-0.00153	0.00325	0.64	0
	age	-0.001009	0.000283	<0.001	0.0721			age	-0.000757	0.000249	0.0024	0
	BMI	-0.001096	0.000242	<0.001	0.103			BMI	-0.000913	0.000395	0.021	0.00498
	duration of diabetes	-0.001079	0.000315	<0.001	0.114			duration of diabetes	-0.000949	0.000301	0.0016	0.0275
	HbA1c	-0.000755	0.0006	0.21	0.0283			HbA1c	0.000238	0.000568	0.68	0
parafoveal VSD inferior quadrant of FR (corrected)	sex	-0.00191	0.00419	0.65	0		peripapillary VSD nasal quadrant of FR	sex	-0.00353	0.00304	0.25	0
	age	-0.001152	0.000241	<0.001	0.116			age	-0.001709	0.000251	<0.001	0
	BMI	-0.001327	0.000221	<0.001	0.152			BMI	-0.001009	0.000336	0.0026	0.0126
	duration of diabetes	-0.001163	0.000242	<0.001	0.12			duration of diabetes	-0.001804	0.000335	<0.001	0.21
	HbA1c	-6.06e-05	0.000503	0.9	0			HbA1c	-0.000352	0.000778	0.65	0
parafoveal VAD of SCP	BMI	-0.004609	0.000777	<0.001	0.176		peripapillary VSD inferior quadrant of FR	sex	-0.00259	0.0037	0.48	0
	duration of diabetes	-0.004286	0.000753	<0.001	0.146			age	-0.000933	0.00027	<0.001	0
	sex	-0.01074	0.01253	0.39	0			BMI	-0.000983	0.000426	0.021	0.016
	age	-0.004218	0.000761	<0.001	0.0201			duration of diabetes	-0.001147	0.000341	<0.001	0.0417
	HbA1c	-0.00136	0.00177	0.44	0			HbA1c	-0.000521	0.000846	0.54	0
parafoveal VAD temporal quadrant of SCP (corrected)	sex	-0.0078	0.01524	0.61	0		peripapillary VAD of SCP	sex	-0.01006	0.01337	0.45	0
	age	-0.0036	0.00114	0.0016	0.0124			age	-0.005279	0.000822	<0.001	0
	BMI	-0.00496	0.00135	<0.001	0.0924			BMI	-0.00431	0.00137	0.0016	0
	duration of diabetes	-0.00507	0.00113	<0.001	0.101			duration of diabetes	-0.005479	0.000933	<0.001	0.164
	HbA1c	-0.0011	0.00215	0.61	0			HbA1c	-0.00127	0.00219	0.56	0
parafoveal VAD superior quadrant of SCP (corrected)	sex	-0.00285	0.01341	0.83	0		peripapillary VAD temporal quadrant of SCP (corrected)	sex	-0.000631	0.015149	0.97	0
	age	-0.004226	0.000969	<0.001	0.1			age	-0.00543	0.00127	<0.001	0
	BMI	-0.004506	0.000703	<0.001	0.135			BMI	-0.005	0.00202	0.013	0
	duration of diabetes	-0.004491	0.000889	<0.001	0.113			duration of diabetes	-0.00573	0.00118	<0.001	0.0497
	HbA1c	-0.00451	0.00277	0.1	0.0514			HbA1c	0.00124	0.00221	0.58	0
parafoveal VAD nasal quadrant of SCP (corrected)	sex	-0.00216	0.01496	0.89	0		peripapillary VAD superior quadrant of SCP (corrected)	sex	-0.0118	0.01313	0.37	0
	age	-0.0041	0.00124	<0.001	0.0738			age	-0.00331	0.00104	0.0014	0
	BMI	-0.00419	0.00103	<0.001	0.0814			BMI	-0.00316	0.00147	0.031	0
	duration of diabetes	-0.00436	0.00138	0.0016	0.0976			duration of diabetes	-0.00452	0.00122	<0.001	0.0611
	HbA1c	-0.00411	0.00254	0.11	0.0267			HbA1c	0.00182	0.00207	0.38	0
parafoveal VAD inferior quadrant of SCP (corrected)	sex	-0.00706	0.016	0.66	0		peripapillary VAD nasal quadrant of SCP (corrected)	sex	-0.01625	0.0147	0.27	0.0146
	age	-0.00422	0.000969	<0.001	0.0932			age	-0.0072	0.00117	<0.001	0
	BMI	-0.004699	0.000755	<0.001	0.127			BMI	-0.00421	0.00165	0.011	0
	duration of diabetes	-0.004444	0.000965	<0.001	0.131			duration of diabetes	-0.00758	0.00154	<0.001	0.176
	HbA1c	-0.000535	0.001687	0.75	0			HbA1c	-0.00231	0.00347	0.51	0
parafoveal VSD of SCP (corrected)	age	-0.000989	0.000167	<0.001	0.059		peripapillary VAD inferior quadrant of SCP (corrected)	sex	-0.0103	0.0151	0.49	0
	BMI	-0.001039	0.000198	<0.001	0.172			age	-0.00444	0.00115	<0.001	0
	duration of diabetes	-0.00099	0.000167	<0.001	0.147			BMI	-0.00466	0.00178	0.009	0.0148
	sex	-0.00231	0.00282	0.41	0			duration of diabetes	-0.00541	0.0013	<0.001	0.0817
	HbA1c	-4.53e-05	0.000371	0.9	0			HbA1c	-0.0012	0.00264	0.65	0
parafoveal VSD temporal quadrant of SCP (corrected)	sex	-0.001	0.00362	0.78	0		peripapillary VSD of SCP (corrected)	sex	-0.00201	0.00296	0.5	0
	age	-0.001009	0.000263	<0.001	0.0509			age	-0.00106	0.00015	<0.001	0
	BMI	-0.001232	0.000311	<0.001	0.114			BMI	-0.000908	0.000284	0.0014	0.00711
	duration of diabetes	-0.00126	0.000255	<0.001	0.123			duration of diabetes	-0.00114	0.000184	<0.001	0.165
	HbA1c	-0.000456	0.000524	0.38	0.00899			HbA1c	-0.000192	0.000471	0.68	0
parafoveal VSD superior quadrant of SCP (corrected)	sex	-0.00063	0.00324	0.85	0		peripapillary VSD temporal quadrant of SCP (corrected)	sex	-0.000477	0.00313	0.88	0
	age	-0.001002	0.000222	<0.001	0.13			age	-0.00108	0.00025	<0.001	0
	BMI	-0.001058	0.000178	<0.001	0.138			BMI	-0.000947	0.000367	0.0098	0
	duration of diabetes	-0.001014	0.000193	<0.001	0.118			duration of diabetes	-0.001161	0.000224	<0.001	0.0499
	HbA1c	-0.000567	0.000449	0.21	0.0256			HbA1c	0.000244	0.000414	0.56	0
parafoveal VSD nasal quadrant of SCP (corrected)	sex	-0.000126	0.003361	0.97	0		peripapillary VSD superior quadrant of SCP (corrected)	sex	-0.00129	0.00322	0.69	0
	age	-0.000994	0.000239	<0.001	0.113			age	-0.000878	0.000239	<0.001	0
	BMI	-0.000944	0.000199	<0.001	0.103			BMI	-0.000963	0.000397	0.015	0.00743
	duration of diabetes	-0.000982	0.000261	<0.001	0.11			duration of diabetes	-0.001045	0.000287	<0.001	0.0375
	HbA1c	-0.000581	0.000553	0.29	0.0225			HbA1c	0.000308	0.000584	0.6	0
parafoveal VSD inferior quadrant of SCP (corrected)	sex	-0.000517	0.003714	0.89	0		peripapillary VSD nasal quadrant of SCP (corrected)	sex	-0.00316	0.0031	0.31	0.00572
	age	-0.00109	0.00021	<0.001	0.142			age	-0.00163	0.00025	<0.001	0
	BMI	-0.001183	0.000187	<0.001	0.153			BMI	-0.000998	0.000314	0.0015	0.0137
	duration of diabetes	-0.001079	0.000197	<0.001	0.131			duration of diabetes	-0.001791	0.000318	<0.001	0.227
	HbA1c	7.92e-05	0.000488	0.87	0			HbA1c	-0.00055	0.000694	0.43	0.000717
parafoveal VAD of DCP (corrected)	age	-0.0051	0.00081	<0.001	0.00724		peripapillary VSD inferior quadrant of SCP (corrected)	sex	-0.0023	0.00355	0.52	0
	BMI	-0.005246	0.000884	<0.001	0.227			age	-0.000915	0.000252	<0.001	0
	duration of diabetes	-0.005263	0.000844	<0.001	0.191			BMI	-0.000975	0.000418	0.02	0.0206
	HbA1c	-0.00105	0.0021	0.62	0			duration of diabetes	-0.00114	0.000307	<0.001	0.0595
	sex	-0.0132	0.01249	0.29	0			HbA1c	-0.00049	0.000778	0.53	0
parafoveal VAD temporal quadrant of DCP (corrected)	sex	-0.00368	0.01635	0.82	0		peripapillary VAD of DCP (corrected)	sex	-0.00675	0.01411	0.63	0
	age	-0.00396	0.00154	0.01	0.00507			age	-0.00409	0.00099	<0.001	0
	BMI	-0.00506	0.00129	<0.001	0.106			BMI	-0.0047	0.00175	0.0074	0.0204
	duration of diabetes	-0.00482	0.00136	<0.001	0.0704			duration of diabetes	-0.00467	0.00143	0.0011	0.0429
	HbA1c	0.00242	0.0025	0.33	0			HbA1c	-0.000713	0.002907	0.81	0
parafoveal VAD nasal quadrant of SCP (corrected)	sex	-0.005	0.01387	0.72	0		peripapillary VAD temporal quadrant of DCP (corrected)	sex	0.00582	0.01365	0.67	0
	age	-0.00327	0.00131	0.013	0.0265			age	-0.00433	0.00131	0.001	0.00823
	BMI	-0.00433	0.00114	<0.001	0.0824			BMI	-0.00548	0.00215	0.011	0.0366
	duration of diabetes	-0.00415	0.00131	0.0016	0.102			duration of diabetes	-0.00425	0.00156	0.0064	0
	HbA1c	-0.00389	0.00246	0.11	0.292			HbA1c	0.00198	0.00328	0.55	0
parafoveal VSD of DCP (corrected)	age	-0.00145	0.000172	<0.001	0.00866		peripapillary VAD nasal quadrant of SCP (corrected)	sex	-0.01418	0.01571	0.37	0.00458
	BMI	-0.001326	0.000223	<0.001	0.218			age	-0.00551	0.00153	<0.001	0
	duration of diabetes	-0.001438	0.000175	<0.001	0.215			BMI	-0.00539	0.00266	0.043	0.0398
	sex	-0.00287	0.00311	0.36	0.00637			duration of diabetes	-0.00644	0.00231	0.0054	0.101
	HbA1c	-6.35e-05	0.000496	0.9	0			HbA1c	-0.00118	0.00414	0.78	0
parafoveal VSD temporal quadrant of DCP (corrected)	sex	-0.000678	0.003696	0.85	0		peripapillary VAD inferior quadrant of SCP (corrected)	sex	-0.00142	0.01815	0.94	0
	age	-0.001117	0.000293	<0.001	0.0387			age	-0.00361	0.00144	0.012	0
	BMI	-0.001279	0.000285	<0.001	0.127			BMI	-0.0064	0.00233	0.006	0.0577
	duration of diabetes	-0.001302	0.000282	<0.001	0.121			duration of diabetes	-0.00362	0.00179	0.043	0
	HbA1c	0.000472	0.000608	0.44	0			HbA1c	-0.000341	0.003148	0.91	0
parafoveal VSD superior quadrant of DCP (corrected)	sex	0.0002	0.00406	0.96	0		peripapillary VSD of DCP (corrected)	sex	-0.00239	0.00339	0.48	0
	age	-0.001277	0.000346	<0.001	0.105			age	-0.001081	0.000179	<0.001	0
	BMI	-0.001258	0.000242	<0.001	0.148			BMI	-0.001063	0.000366	0.0037	0.0137
	duration of diabetes	-0.001391	0.000283	<0.001	0.146			duration of diabetes	-0.00122	0.000282	<0.001	0.0908
	HbA1c	0.000106	0.00061	0.86	0			HbA1c	-0.000264	0.000711	0.71	0
parafoveal VSD nasal quadrant of DCP (corrected)	sex	-0.00119	0.0034	0.73	0		peripapillary VSD temporal quadrant of DCP (corrected)	sex	-0.000463	0.00297	0.88	0
	age	-0.000923	0.00025	<0.001	0.0432			age	-0.001019	0.000239	<0.001	0
	BMI	-0.001034	0.000202	<0.001	0.105			BMI	-0.001116	0.000374	0.0028	0.014
	duration of diabetes	-0.001025	0.000257	<0.001	0.128			duration of diabetes	-0.001109	0.000283	<0.001	0
	HbA1c	-0.000475	0.00051	0.35	0			HbA1c	0.000384	0.000703	0.58	0
parafoveal VSD inferior quadrant of DCP (corrected)	sex	-0.00332	0.00404	0.41	0		peripapillary VSD nasal quadrant of DCP (corrected)	sex	-0.00295	0.00421	0.48	0
	age	-0.000905	0.000275	0.001	0.0332			age	-0.00172	0.000371	<0.001	0
	BMI	-0.001256	0.000221	<0.001	0.123			BMI	-0.001554	0.000624	0.013	0.0504
	duration of diabetes	-0.001088	0.000254	<0.001	0.114			duration of diabetes	-0.001825	0.000556	0.001	0.113
	HbA1c	-0.000474	0.000574	0.41	0.00844			HbA1c	-0.000807	0.001218	0.51	0
							peripapillary VSD inferior quadrant of DCP (corrected)	sex	-0.00135	0.00393	0.73	0
								age	-0.000749	0.000304	0.014	0
								BMI	-0.001277	0.000474	0.0071	0.0309
								duration of diabetes	-0.000835	0.000354	0.018	0
								HbA1c	-0.00011	0.00077	0.89	0

## Sheet: table S3
Table S2. Relationship of OCTA metrics to DR development
	Generalized mixed-effect model									GEE logistic regression model			ROC analysis
	basic model			random-effect model			fixed-effect model			unadjusted model			unadjusted model
	OR	95%CI	p-value	OR	95%CI	p-value	OR	95%CI	p-value	OR	95%CI	p-value	AUC	95%CI
Parafoveal VAD of FR	1.86e-42	5.87e-111 5.88e26	0.232	5.2e-11	3.51e-76 7.71e54	0.757	2.19e+260	0 Inf	0.582	8.97e-07	1.16e-13 6.94	0.085	0.456	0.25-0.661	basic model=DR~duration (AUC:0.581, 95%CI 0.397-0.765)
Parafoveal VAD temporal quadrant of FR	0.15	7.58e-10 29700507.	0.846	0.841	1.19e-32 5.95e31	0.996	2.08e+ 78	2.08e+ 78 2.09e+ 78	0	9.66e-31	4.14e-61 2.25	0.053	0.493	0.3-0.687
Parafoveal VAD superior quadrant of FR	1.16e-06	6.55e-41 2.07e28	0.734	step-halvings failed to reduce deviance			1.67e+49	1.65e- 30 1.70e+128	0.222	0.434	0.0000785 2399.	0.849	0.546	0.335-0.756
Parafoveal VAD inferior quadrant of FR	0.493	1.54e-9 1.58e8	0.944	2.74	8.56e-35 8.75e34	0.98	model did not converge in (maxit) iterations			0.00154	1.41e-11 168482	0.493	0.489	0.292-0.685
Parafoveal VSD of FR	1.4e-194	0 2.91e68	0.148	5.87e-148	0 Inf	0.78	model did not converge in (maxit) iterations			1.89e-07	3.94e-16 90.4	0.129	0.569	0.362-0.775
Parafoveal VSD temporal quadrant of FR	1.89e-11	1.38e-51 2.57e29	0.6	1.89e-11	1.22e-51 2.92e29	0.601	model did not converge in (maxit) iterations			2.95e-07	7.86e-24 1.11e10	0.44	0.562	0.366-0.758
Parafoveal VSD superior quadrant of FR	3.24e-51	7.64e-141 1.37e39	0.27	1.23e+35	7.99e-58 1.90e+127	0.456	4.61e+198	0 Inf	0.689	1.22e-15	8.79e-49 1.70e18	0.378	0.56	0.341-0.78
Parafoveal VSD nasal quadrant of FR	1.73e-83	1.82e-186 1.64e20	0.115	model did not converge in (maxit) iterations			0	0	0	1.81e-30	1.38e-71 237230020596.	0.156	0.585	0.35-0.82
Parafoveal VSD inferior quadrant of FR	1.28e-06	1.57e-43 1.04e31	0.754	1.28e-06	2.07e-43 7.88e30	0.754	model did not converge in (maxit) iterations			0.000533	4.27e-29 6.65e21	0.798	0.539	0.335-0.743
Parafoveal VAD of SCP	1.72e-52	6.63e-148 4.46e43	0.288	5.9e-05	1.85e-48 1.88e39	0.849	model did not converge in (maxit) iterations			8.9e-08	2.01e-15 3.94	0.071	0.453	0.248-0.657
Parafoveal VAD temporal quadrant of SCP	0.166	5.46e-10 50301174.	0.857	0.811	2.00e-34 3.29e33	0.996	model did not converge in (maxit) iterations			0.464	0.0000679 3177	0.865	0.472	0.28-0.664
Parafoveal VAD superior quadrant of SCP	4.23e-14	4.10e-36 4.36e 8	0.234	0.237	3.75e-44 1.50e42	0.977	8.3e+48	8.25e+48 8.34e+48	0	0.000248	1.79e-13 343618.	0.44	0.551	0.347-0.754
Parafoveal VAD nasal quadrant of SCP	1.07e-24	6.03e-52 1.90e 3	0.085	model did not converge in (maxit) iterations			4.41e-119	2.13e-193 9.14e-45	0.002	5.57e-09	5.27e-19 58.9	0.107	0.577	0.326-0.828
Parafoveal VAD inferior quadrant of SCP	0.0478	2.71e-12 8.44e8	0.801	0.673	3.94e-38 1.15e37	0.993	model did not converge in (maxit) iterations			0.251	0.0000000133 4763591.	0.872	0.471	0.271-0.67
Parafoveal VSD of SCP	6.95e-273	0 6.85e66	0.116	2.17e-258	0 7.20e72	0.127	model did not converge in (maxit) iterations			4.96e-38	3.85e-74 6.40e-2	0.043	0.559	0.352-0.766
Parafoveal VSD temporal quadrant of SCP	1.28e-12	2.56e-54 6.43e29	0.576	1.28e-12	2.32e-54 7.09e29	0.577	model did not converge in (maxit) iterations			3.4e-08	1.13e-26 1.03e11	0.428	0.564	0.372-0.755
Parafoveal VSD superior quadrant of SCP	9.04e-64	3.78e-164 2.16e37	0.218	1.51e-304	0 Inf	0.413	7.71e+291	0 Inf	0.628	5.01e-17	6.07e-56 4.14e22	0.412	0.559	0.346-0.772
Parafoveal VSD nasal quadrant of SCP	3.5e-99	1.62e-218 7.57e20	0.1	0	0	0	3.74e-110	3.73e-110 3.76e-110	<0.001	3.41e-37	1.60e-89 7.28e15	0.172	0.592	0.349-0.834
Parafoveal VSD inferior quadrant of SCP	1.01e-15	3.76e-71 2.73e40	0.596	2.27e+44	7.16e-25 7.23e+112	0.204	model did not converge in (maxit) iterations			6.38e-10	6.35e-43 6.41e23	0.585	0.569	0.363-0.774
Parafoveal VAD of DCP	2.73e-33	1.00e-74 7.47e 8	0.124	0.000139	1.17e-46 1.65e38	0.857	model did not converge in (maxit) iterations			7e-07	1.39e-13 3.52	0.072	0.453	0.264-0.641
Parafoveal VAD temporal quadrant of DCP	8.75e-06	1.22e-22 6.27e11	0.556	0.0139	5.60e-36 3.45e31	0.913	2.64e+61	2.06e-105 3.38e227	0.725	0.00271	0.000000319 23.0	0.2	0.546	0.366-0.726
Parafoveal VAD nasal quadrant of DCP	1.19e-32	2.13e-81 6.68e16	0.199	0	0	0	5.93e-232	5.85e-232 6.01e-232	0	2.07e-08	3.49e-18 123.	0.123	0.577	0.332-0.822
Parafoveal VSD of DCP	7.16e-188	0 3.33e18	0.074	3.84e-21	1.40e-204 1.05e163	0.827	model did not converge in (maxit) iterations			2.26e-32	5.94e-62 8.62e-3	0.036	0.562	0.371-0.753
Parafoveal VSD temporal quadrant of DCP	2.52e-44	7.60e-125 8.35e36	0.289	1.09e-12	2.61e-155 4.58e130	0.869	2.26e+183	0 Inf	0.579	9.31e-17	6.00e-38 144512.	0.138	0.575	0.388-0.762
Parafoveal VSD superior quadrant of DCP	2.59e-53	9.35e-139 7.20e32	0.228	1.91e-07	1.00e-144 3.62e130	0.924	model did not converge in (maxit) iterations			1.08e-16	2.34e-44 494758451318	0.258	0.575	0.375-0.775
Parafoveal VSD nasal quadrant of DCP	2.64e-198	0 4.87e126	0.232	0	0	0	0	0	0	3.25e-38	1.07e-86 98265966642.	0.13	0.575	0.338-0.812
Parafoveal VSD inferior quadrant of DCP	2.58e-17	4.77e-70 1.39e36	0.538	2.58e-17	6.64e-70 1.00e36	0.536	model did not converge in (maxit) iterations			3.31e-10	2.77e-28 394906604.	0.304	0.57	0.38-0.76
Peripapillary VAD of FR	model did not converge in (maxit) iterations			model did not converge in (maxit) iterations			1.36e-135	1.99e-187	<0.001	2.82e-11	8.42e-19 9.43e-4	0.006	0.626	0.45-0.802	basic model=DR~duration (AUC:0.631, 95%CI 0.439-0.824)
Peripapillary VAD temporal quadrant of FR	1.05e-191	0	0.0313	1.04e-191	0	0.0586	1.07e-141	1.18e-255	0.0153	2.05e-10	1.92e-18 2.19e-2	0.018	0.649	0.474-0.824
Peripapillary VAD superior quadrant of FR	0	0	0	0	0	0	1.54e-141	2.23e-4 2.62e-216	<0.001	1.54e-10	3.40e-19 6.93e- 2	0.026	0.662	0.495-0.829
Peripapillary VAD nasal quadrant of FR	7.51e-132	1.57e-251	0.032	1.53e-260	1.52e-260	0	7.97e-141	7.07e-193	<0.001	1.01e-13	7.00e-22 1.44e- 5	0.002	0.73	0.555-0.905
Peripapillary VAD inferior quadrant of FR	3.04e-14	5.88e-32	0.135	1.82e-65	<0.001	0.074	1.87e-101	1.93e-142	<0.001	8.45e-10	6.56e-17 1.09e-2	0.012	0.692	0.53-0.854
Peripapillary VSD of FR	3e-87	0	0.445	0	0	0	0	0	<0.001	5.85e-48	2.52e-83 1.36e-12	0.009	0.624	0.434-0.813
Peripapillary VSD temporal quadrant of FR	0	0	<0.001	0	0	0	0	0	<0.001	4.82e-50	3.79e-86 6.12e-14	0.007	0.672	0.492-0.851
Peripapillary VSD superior quadrant of FR	1.01e-69	1e-69	0	2.1e-68	<0.001	0.173	0	0	<0.001	4.14e-43	2.82e-77 6.08e- 9	0.015	0.694	0.533-0.856
Peripapillary VSD nasal quadrant of FR	0	0	0	0	0	0	0	0	<0.001	1.97e-58	2.61e-96 1.48e-20	0.003	0.697	0.519-0.875
Peripapillary VSD inferior quadrant of FR	1.83e-52	6.51e-113	0.093	0	0	0	0	0	<0.001	6.97e-39	1.02e-62 4.78e-15	0.002	0.702	0.539-0.865
Peripapillary VAD of SCP	0	0	0.427	0	0	0	1.05e-153	2.93e-217	<0.001	8.15e-12	2.05e-20 3.24e- 3	0.011	0.609	0.422-0.795
Peripapillary VAD temporal quadrant of SCP (corrected)	1.45e-162	0	0.157	1.45e-162	0	0.096	2.16e-132	1.52e-214	0.002	3.53e-11	2.08e-20 6.00e- 2	0.026	0.662	0.484-0.839
Peripapillary VAD superior quadrant of SCP (corrected)	0	0	0	0	0	0	1.08e-150	3.67e-216	<0.001	1.89e-11	1.91e-20 1.87e- 2	0.019	0.669	0.505-0.834
Peripapillary VAD nasal quadrant of SCP (corrected)	1.16e-143	4.47e-264	0.02	6.8e-171	<0.001	0	2.08e-129	3.74e-216	0.004	5.04e-14	2.57e-22 9.89e- 6	0.002	0.742	0.569-0.916
Peripapillary VAD inferior quadrant of SCP (corrected)	4.11e-15	3.4e-34	0.14	4.22e-234	<0.001	0	3e-104	7.85e-144	<0.001	3.22e-10	1.09e-17 9.50e- 3	0.013	0.684	0.512-0.856
Peripapillary VSD of SCP (corrected)	2.51e-95	0	0.554	0	0	0	0	0	<0.001	1.31e-50	1.05e-92 1.62e- 8	0.02	0.616	0.417-0.816
Peripapillary VSD temporal quadrant of SCP (corrected)	1.95e-108	0	0.47	0	0	0	0	0	<0.001	1.21e-54	8.94e-97 1.63e-12	0.012	0.679	0.504-0.855
Peripapillary VSD superior quadrant of SCP (corrected)	1.83e-77	8.54e-191	0.184	1.14e-310	<0.001	0	0	0	<0.001	7.93e-47	1.09e-83 5.78e-10	0.014	0.694	0.529-0.86
Peripapillary VSD nasal quadrant of SCP (corrected)	0	0	<0.001	0	0	<0.001	0	0	<0.001	1.32e-61	5.09e-101 3.44e-22	0.002	0.707	0.535-0.879
Peripapillary VSD inferior quadrant of SCP (corrected)	2.87e-54	6.88e-118	0.099	0	0	0	0	0	<0.001	2.17e-40	2.98e-67 1.58e-13	0.004	0.692	0.52-0.864
Peripapillary VAD of DCP (corrected)	0	0	0	1.04e-95	<0.001	0.0325	1.46e-113	8.44e-169	<0.001	4.34e-11	1.35e-17 1.40e-4	0.002	0.639	0.462-0.815
Peripapillary VAD temporal quadrant of DCP (corrected)	7.9e-139	0	0.169	8.72e-62	<0.001	0.0825	4.44e-110	3.31e-167	<0.001	1.74e-10	7.57e-17 3.98e-4	0.003	0.687	0.527-0.846
Peripapillary VAD nasal quadrant of SCP (corrected)	3.8e-30	1.89e-117	0.509	3.81e-30	<0.001	0.509	6.32e-141	1.33e-232	0.003	1.96e-10	7.03e-18 5.49e-3	0.011	0.677	0.462-0.891
Peripapillary VAD inferior quadrant of SCP (corrected)	2.21e-13	2.19e-13	0	1.18e-65	<0.001	0.042	5.65e-54	1.1e-107	0.052	1.44e-08	5.26e-15 3.94e-2	0.017	0.694	0.525-0.863
Peripapillary VSD of DCP (corrected)	model did not converge in (maxit) iterations			0	0	0	0	0	<0.001	9.22e-46	5.44e-76 1.56e-15	0.003	0.654	0.472-0.836
Peripapillary VSD temporal quadrant of DCP (corrected)	model did not converge in (maxit) iterations			0	0	0	0	0	<0.001	7.65e-54	4.55e-84 1.28e-23	<0.001	0.705	0.549-0.861
Peripapillary VSD nasal quadrant of DCP (corrected)	0	0	0	0	0	0	0	0	<0.001	1.51e-45	1.43e-74 1.59e-16	0.002	0.74	0.555-0.925
Peripapillary VSD inferior quadrant of DCP (corrected)	2.4e-67	2.39e-67	<0.001	0	0	0.027	0	0	<0.001	4.09e-42	7.65e-72 2.18e-12	0.006	0.705	0.549-0.86

## Sheet: table S4
	univariate model			multivariate model					univariate model				multivariate model
Parafoveal metrics	HR	95%CI	p-value	HR	95%CI	p-value		Peripapillary metrics	HR	lower 0.95	upper 0.95	p-value	HR	lower 0.95	upper 0.95	p-value
baseline VAD of FR	0.0979569	6.963837e-10 390244281	0.820343	0.087744	6.110945e-13 1.509867e+12	0.859311		bVAD_FR	0.0320979	1.35551e-35	6.45132e+29	0.925021
baseline VAD of SCP	0.163651	8.984267e-11 4775459592	0.873899	0.286094	1.259073e-13 5.492043e+13	0.933342		bVAD_SCP	0.0002658	2.96676e-41	6.77682e+31	0.840209
baseline VAD of DCP	0.0199045	2.71251e-11 1920618078	0.729853	0.00236386	1.347628e-17 2.293086e+14	0.732705		bVAD_DCP	1.93e-05	2.7996e-27	1.87796e+19	0.678374	1.312e-18	2.38229e-76	2.46313e+31	0.480494
VAD of FR	0.0568995	1.336769e-11 1140094490	0.803175	7.36521	6.125106e-16 6.209371e+16	0.911516		VAD_FR	0.00879315	1.0735e-27	4.51869e+22	0.867502
VAD of SCP	0.0359886	4.356878e-13 22356785162	0.799811	4.17297	1.435298e-17 7.858069e+17	0.941775		VAD_SCP	0.214592	1.94101e-28	1.13459e+27	0.960623
VAD_DCP	0.0171665	9.775574e-13 728479858	0.736364	NA				VAD_DCP	0.655033	8.06318e-17	2538008000000000	0.98112
baseline VSD_FR	0.000191439	2.153456e-39 7.758605e+36	0.844282	7.44602e-05	3.437870e-51 3.718314e+50	0.867131		bVSD_FR	1.33e-10	1.02862e-156	4.01402e+107	0.875625	1.17069	1.07178e-222	1.61956e+241	0.999512
baseline VSD_SCP	0.331072	3.951884e-41 2.988701e+41	0.981353	3.587	8.699058e-49 7.005460e+54	0.982266		bVSD_SCP	9.4e-23	9.34862e-184	9.61077e+111	0.755482
baseline VSD_DCP	2.8939e-07	3.177834e-43 8.564958e+37	0.743481	2.08393e-10	4.785827e-64 8.786034e+55	0.739877		bVSD_DCP	2.63e-42	1.17297e-168	4.423e+89	0.521699
VSD_FR	3.12858e+25	5.34e-52	0.524447	0.000857824	1.13426e-43 3.364665e+36	0.877566		VSD_FR	5747632	7.0064e-110	2.67203e+116	0.90291
VSD_SCP	0.000102306	2.744245e-52 1.687183e+44	0.868316	828688	1.635759e-62 6.397465e+73	0.856965		VSD_SCP	1.04e+22	6.20911e-110	2.97132e+152	0.73154
VSD_DCP	2.91582e-09	4.068515e-51 6.381808e+34	0.691701	85.385	5.434600e-66 3.281930e+69	0.953241		VSD_DCP	1.30314	3.51448e-73	1.0573e+70	0.997387
baseline VPI_FR	0.00176716	5.996372e-22 4.157722e+19	0.786998	NA				bVPI_FR	0.00154514	1.49372e-94	9.71336e+74	0.945274
baseline VPI_SCP	0.0340478	1.914074e-22 3.904474e+21	0.891946	0.0122048	5.074893e-25 3.398100e+24	0.872657		bVPI_SCP	4.57e-06	8.74452e-114	6.62917e+87	0.912756	23817.9	3.06132e-115	5.50679e+136	0.942265
baseline VPI_DCP	0.00013969	2.16066e-22 7.134863e+18	0.701209	1.71414e-05	4.059559e-28 1.273261e+23	0.699148		bVPI_DCP	4.49e-24	5.22031e-95	3.12555e+47	0.511809
VPI_FR	2.79457e-05	1.052263e-26 1.395895e+17	0.678148	0.312836	1.493166e-31 2.314884e+31	0.973583		VPI_FR	1050000000000	2.73943e-87	9.91836e+121	0.811826
VPI_SCP	3.63588e-06	7.847288e-30 1.652079e+19	0.659527	0.0132397	6.716355e-34 1.749937e+32	0.906941		VPI_SCP	3.17e+46	5.98917e-84	3.29356e+188	0.471389
VPI_DCP	4.21546e-07	1.712558e-27 1.301536e+15	0.550819	0.00186292	4.407577e-32 7.031420e+27	0.852004		VPI_DCP	101.817	1.45486e-39	6.10925e+41	0.919337
baseline flux_SCP	0.14812	4.55016e-12 15796645803	0.878103	7.30908	6.942836e-17 2.008187e+19	0.919582		bVCI_FR	1	1	1	0.803074
baseline flux_DCP	0.0157177	1.660137e-15 1.476632e+12	0.787737	0.799964	4.349641e-36 2.448350e+37	0.995713		bVCI_SCP	1	1	1	0.853736
flux_SCP	0.277147	4.707658e-15 1.988456e+15	0.938978	102.335	2.496042e-28 4.285574e+30	0.887541		bVCI_DCP	1	1	1	0.569623
flux_DCP	3.41744	3.443416e-15 1.845386e+16	0.94388	NA				VCI_FR	1	1	1	0.592635
baseline FAZ_DCP	0.316199	0.0002646025 230.752	0.731228	4.83402	0.000469184 96026.763046	0.73033		VCI_SCP	1	1	1	0.396469
FAZ_DCP	0.888654	0.01264074 69.51645	0.955754	1.18059	0.01791299 77.197705	0.936122		VCI_DCP	1	1	1	0.376942
baseline VAD temporal_FR	0.0313939	1.709649e-11 31064860111	0.773102	0.000174015	3.184859e-15 1.222507e+08	0.498713		bflux_FR	5.65946	4.58699e-26	1.66132e+26	0.952719
baseline VADtemporal_SCP	0.0675461	9.798325e-13 1.082458e+13	0.847839	2.42622e-05	1.956351e-18 8.853099e+09	0.497737		bflux_SCP	1.57616	2.49134e-27	7.07196e+25	0.987794
baseline VADtemporal_DCP	0.00889812	1.42618e-11 236464020	0.669861	NA				bflux_DCP	0.00636739	2.04254e-28	5.77671e+24	0.864816
VADtemporal_FR	0.00144053	7.273125e-14 2813573417	0.616018	0.00561686	3.015919e-19 3.917070e+15	0.789655		flux_FR	0.0277036	1.31447e-23	6.33428e+16	0.871955
VADtemporal_SCP	0.00037332	5.065637e-15 3133464383	0.566639	0.0027296	4.778881e-20 6.035907e+15	0.767872		flux_SCP	0.118091	6.76104e-23	3.54053e+17	0.9237
VADtemporal_DCP	0.00340871	5.359284e-15 104194560628	0.697831	NA				flux_DCP	0.0156759	2.95157e-25	1.20675e+18	0.8622
baseline VADsuperior_FR	2.60433	5.526079e-09 74630869797	0.929574	0.0479966	4.796901e-13 6.334338e+11	0.822875		bVADt_FR	0.0213047	2.28487e-36	2.65448e+24	0.906706	9.21247e-16	4.15695e-60	5.21867e+22	0.436393
baseline VADsuperior_SCP	10.03	7.941878e-10 9.106157e+12	0.853164	0.048467	3.077946e-15 1.890682e+14	0.85167		bVADt_SCP	0.0117613	1.92197e-36	4.4545e+23	0.890736
VADsuperior_FR	0.00500392	1.491037e-12 18403340	0.63604	0.158578	3.537168e-15 6.632118e+13	0.908494		bVADt_DCP	2.33e-06	4.42799e-42	5.91087e+25	0.726325	0.000819928	4.39596e-33	8.8737e+21	0.81143
VADsuperior_SCP	0.00156488	1.231365e-14 294231926	0.622425	0.163215	5.748030e-18 3.942515e+16	0.924684		VADt_FR	0.00017072	6.17501e-41	3.03437e+31	0.830203
baseline VADnasal_SCP	1.27003	5.548683e-11 2.493173e+12	0.985478	0.0397116	1.525499e-15 1.262013e+14	0.844622		VADt_SCP	0.00067302	4.66904e-46	2.68443e+36	0.874026
baseline VADnasal_DCP	0.0215117	4.013332e-13 3.948622e+12	0.786034	9.67248e-07	2.526741e-24 4.220552e+13	0.511593		VADt_DCP	3.54778	1.2487e-17	7.64463e+16	0.947167
VADnasal_SCP	9.69816	4.686703e-07 11151359964	0.802377	NA				bVADS_FR	658.897	7.1299e-58	3.25308e+80	0.931427	2.39318e+19	1.29704e-64	3.71904e+118	0.654864
VADnasal_DCP	2.52852	1.191166e-07 4951344977	0.919912	NA				bVADS_SCP	312594	NA	9.43967e+105	0.899351
baseline VADinferior_FR	0.103584	2.289671e-09 207995830	0.815128	NA				bVADs_DCP	0.0125714	5.54716e-18	5016890000000	0.796175	0.00827085	2.11214e-25	2.42561e+17	0.835597
baseline VADinferior_SCP	0.366465	5.238811e-10 17850305125	0.928011	NA				VADs_FR	15493.6	2.1804e-17	4.58891e+24	0.679434
VADi_FR	0.00047711	3.454261e-13 479819962	0.525135	1.18072e-05	5.534476e-19 9.446361e+10	0.493511		VADs_SCP	3883.31	2.4809e-18	2.32724e+24	0.72752	1.12396e+20	4.75062e-13	8.69024e+75	0.228496
VADi_SCP	0.000264091	1.552161e-14 5104893764	0.53889	1.20247e-06	1.323473e-21 3.719840e+11	0.459867		VADs_DCP	18.6548	2.34651e-12	5824302000000	0.831324
baseline VSDtemporal_FR	3.99817e-07	7.037937e-45 2.429641e+43	0.764237	2.5128e-17	1.789209e-63 3.743660e+37	0.501311		bVADn_FR	1.72e-12	1.56374e-31	1893821365	0.239331
baseline VSDtemporal_SCP	0.000592739	9.072796e-50 5.11261e+56	0.900136	2.31139e-16	1.540475e-67 1.750861e+46	0.572743		bVADn_SCP	1.58e-10	1.83864e-26	70015441	0.241989
baseline VSDtemporal_DCP	2.20588e-11	3.296711e-46 3.196204e+33	0.586233	1.19131e-14	1.666462e-59 1.029357e+36	0.551131		bVADn_DCP	2.31e-06	6.89346e-25	3.13025e+18	0.58734
VSDtemporal_FR	6.0357e-05	8.778606e-49 1.748552e+41	0.85121	1263.41	8.363222e-65 3.280800e+74	0.926291		VADn_FR	1.12536	9.05775e-13	110562111425	0.992767
VSDtemporal_SCP	2.6825e-08	1.306757e-53 5.178281e+38	0.745212	1.70398	2.342196e-60 3.133086e+64	0.99389		VADn_SCP	0.110634	5.25102e-14	79672568676	0.873158
VSDtemporal_DCP	1.91572e-07	1.544111e-54 1.013461e+43	0.783194	NA				VADn_DCP	9.47531	5.95145e-07	60801330	0.776389
baseline VSDsuperior_FR	5685.98	6.969366e-32 4.867254e+42	0.836817	0.0506361	5.821461e-48 2.105106e+50	0.956511		bVADi_FR	0.167899	1.83697e-15	1962638000000000	0.915577	0.932293	2.02674e-23	6.61328e+20	0.997688
baseline VSDsuperior_SCP	22930154	7.960894e-36 5.166986e+53	0.73581	0.866374	1.077252e-53 3.710179e+58	0.998165		bVADi_SCP	0.089877	1.65366e-17	9.18762e+16	0.898731
baseline VSDsuperior_DCP	16.2416	9.78635e-35 1.718002e+42	0.948568	0.54162	1.425459e-50 1.566531e+53	0.991541		bVADi_DCP	0.116051	1.34724e-15	224342687695	0.883627	0.0179954	2.84771e-18	543237100000	0.80236
VSDsuperior_FR	1.72927e-05	3.59018e-42 2.916227e+28	0.785628	9570.95	1.476749e-51 2.012097e+61	0.883003		VADi_FR	1.93e-05	5.52208e-30	3.60897e+16	0.672148
VSDsuperior_SCP	4.91527e-08	9.062838e-54 5.708896e+36	0.746613	1103.48	1.536852e-75 9.549120e+86	0.938017		VADi_SCP	0.0008804	2.96992e-30	8.25461e+19	0.799455
VSDsuperior_DCP	4.44494e-09	8.134627e-46 9.471786e+24	0.636541	0.0963385	6.489099e-49 8.320304e+48	0.965938		VADi_DCP	0.0007839	2.73442e-15	179275798	0.579412	1.49647e-07	5.76067e-38	6.26308e+18	0.608526
baseline VSDnasal_FR	0.00267211	1.494706e-43 4.352088e+49	0.909686	5.39075e-10	2.846030e-61 2.457803e+53	0.739497		bVSDt_FR	3.22e-54	2.66981e-246	1.7381e+108	0.528532
baseline VSDnasal_SCP	52.1677	4.360249e-45 6.525444e+55	0.944823	NA				bVSDt_SCP	1.03e-62	7.34232e-205	6.8971e+74	0.367945
baseline VSDnasal_DCP	9.17773e-10	2.578238e-52 7.277622e+48	0.711921	NA				bVSDt_DCP	5.88e-66	2.3771e-186	1.05712e+72	0.310901
VSDnasal_FR	17.0191	2.281776e-25 3.008603e+31	0.928631	1255265000000	9.681580e-30 8.429273e+52	0.544565		VSDt_FR	3.15e-21	1.1463e-207	8.94219e+168	0.825904
VSDnasal_SCP	63.0568	1.078434e-33 3.184794e+39	0.919827	369726000000	3.732107e-38 5.350569e+60	0.62525		VSDt_SCP	1.67e-107	NA	4.03195e+172	0.445863
VSDnasal_DCP	0.0705771	3.168596e-33 1.676299e+36	0.945493	NA				VSDt_DCP	6474.23	2.74169e-86	4.93204e+88	0.929065	1.24245e+27	5.26055e-177	2.539e+232	0.784476
baseline VSDinferior_FR	1.30669e-05	6.621149e-36 6.561812e+31	0.769873	3.04401e-06	1.139104e-48 7.264405e+44	0.809098		bVSDS_FR	6.78e-07	2.36162e-117	1.64286e+109	0.911499	2.32167e+23	1.559e-109	2.45328e+180	0.733729
baseline VSDinferior_SCP	13.9631	1.817157e-36 7.184095e+41	0.952517	10.3181	2.355864e-49 2.300370e+56	0.968446		bVSDS_SCP	0.00029498	7.11132e-130	2.68206e+115	0.953195	4.46351e+22	2.34745e-109	3.10307e+178	0.739819
baseline VSDinferior_DCP	1.71152e-07	4.238307e-38 2.566881e+28	0.682045	3.10387e-08	2.245666e-63 2.099100e+58	0.800634		bVSDs_DCP	6.37e-25	4.7976e-119	2.2923e+63	0.585074
VSDinferior_FR	8.12041e-10	6.530106e-52 7.29549e+42	0.698165	1.47515e-13	2.022936e-77 4.159320e+65	0.711851		VSDs_FR	3.25e+16	3.73144e-57	1.22068e+84	0.634241
VSDinferior_SCP	3.77909e-07	2.782556e-54 2.986315e+46	0.798047	8.86661e-08	2.553847e-71 7.443893e+68	0.836101		VSDs_SCP	1.67e+18	6.0531e-54	2.83657e+85	0.59506
VSDinferior_DCP	6.1365e+33	1.91e-114	0.619035	4.02631e-18	6.762102e-75 1.558559e+52	0.573827		VSDs_DCP	17236.3	2.59728e-47	1.19744e+48	0.854209
								bVSDn_FR	1.55e-71	2.58254e-200	2.47818e+54	0.256177
								bVSDn_SCP	4.48e-61	1.62235e-176	3.91164e+54	0.288532	8.61363e-67	3.33804e-229	2.96117e+57	0.291905
								bVSDn_DCP	4.91e-26	1.97483e-88	1.53053e+53	0.465742
								VSDn_FR	0.00759806	1.49233e-59	1.35959e+56	0.94062
								VSDn_SCP	2.27e-06	6.96531e-61	4.16392e+54	0.842679
								VSDn_DCP	677.945	7.97116e-28	6.30925e+30	0.842032
								bVSDi_FR	7.23e-07	9.5731e-66	2.52187e+60	0.841072
								bVSDi_SCP	1.09e-08	1.12141e-80	1.91086e+74	0.832315
								bVSDi_DCP	3.73e-13	1.34482e-87	6.20297e+50	0.708723
								VSDi_FR	5.03e-31	7.75712e-143	1.48883e+70	0.559825
								VSDi_SCP	6.29e-31	2.17971e-159	6.3678e+92	0.626985
								VSDi_DCP	3.76e-17	6.75223e-83	3.33695e+47	0.605621	1.12189e-12	3.23653e-106	1.82812e+67	0.771077

## Sheet: table S5
LASSO regression (corrected metrics)			LASSO-linear regression (corrected metrics)
variable	s1		parameter	coefficient	SE	p-value	adjusted semi-partial rsq	full-model rsq
40 x 1 sparse Matrix of class "dgCMatrix"			BMI	0.00481	0.00241	0.046	0.084
s1			AL	0.0174	0.0061	0.004	0.121
(Intercept) -0.246918396			HbA1c	-0.00464	0.00627	0.46	0
DR .			M_DCP_VSD	-1.675	0.735	0.023	0.1
sex .			VSDn_FR	0.5311	0.5335	0.32	0
age .			VADt_DCP	-0.2929	0.1162	0.012	0.096
duration .			VADi_DCP	-0.2323	0.1127	0.039	0.078
BMI 0.003086950
AL 0.008861365
SE .
HbA1c -0.002151749
M_FR_VAD .
M_FR_VSD .
M_FR_FAZ .
M_SCP_VAD .
M_SCP_VSD .
M_DCP_VAD .
M_DCP_VSD -1.075864090
VADt_FR .
VADs_FR .
VADn_FR .
VADi_FR .
VSDt_FR .
VSDs_FR .
VSDn_FR 2.045193763
VSDi_FR .
VADt_SCP .
VADs_SCP .
VADn_SCP .
VADi_SCP .
VSDt_SCP .
VSDs_SCP .
VSDn_SCP .
VSDi_SCP .
VADt_DCP -0.099469041
VADs_DCP .
VADn_DCP .
VADi_DCP -0.221015767
VSDt_DCP .
VSDs_DCP .
VSDn_DCP .
VSDi_DCP .
